# Supplementary material for: Knowledge, attitudes and perceptions of occupational hazards and safety practices in Nigerian healthcare workers
Source: BMC Res Notes. 2016 Feb 6;9:71. doi: 10.1186/s13104-016-1880-2 (PMC4744628; doi:10.1186/s13104-016-1880-2)
Supplement: Supplementary file 3 — 10.1186/s13104-016-1880-2 Summation of composite knowledge, attitude and perception ratings. [file 13104_2016_1880_MOESM3_ESM.xlsx]

## Sheet: Sum of composite KAP
Knowledge	Attitude	Perception	Interpretation
2	2	2	2
2	2	2	2
2	1	2	7
1	2	2	3
2	2	2	2
2	2	2	2
2	2	2	2
2	1	2	7
2	2	2	2
1	1	1	1
2	2	2	2
2	2	2	2
1	1	1	1
1	1	2	6
2	2	2	2
1	1	1	1
1	1	1	1
2	2	2	2
2	2	2	2
2	2	2	2
2	2	1	4
2	2	2	2
1	2	1	3
2	2	2	2
2	1	1	5
2	1	1	5
2	2	2	2
2	2	2	2
2	1	2	7
2	2	2	2
2	2	2	2
2	2	1	4
2	1	1	5
1	1	2	6
2	1	1	5
1	2	2	8
1	1	2	6
2	2	2	2
2	2	1	4
2	2	2	2
2	1	1	5
1	2	1	3
2	2	2	2
1	2	2	8
1	2	2	8
2	2	1	4
2	2	2	2
2	2	2	2
2	2	2	2
1	2	1	3
1	2	1	3
2	2	2	2
2	2	2	2
1	2	2	8
2	1	2	7
2	2	2	2
2	2	2	2
2	2	2	2
2	2	1	4
2	1	1	5
2	2	2	2
2	2	2	2
2	1	1	5
2	2	2	2
2	2	2	2
2	2	1	4
1	2	2	8
1	2	2	8
1	1	1	1
1	2	1	3
1	2	2	8
1	2	2	8
1	2	2	8
2	2	2	2
2	2	2	2
2	2	2	2
2	1	1	5
2	1	2	7
1	2	1	3
2	2	1	4
1	2	2	8
2	1	2	7
2	2	2	2
1	2	2	8
2	1	1	5
2	1	2	7
1	1	1	1
2	2	1	4
2	1	2	7
2	2	2	2
2	1	1	5
2	2	2	2
2	2	1	4
2	2	1	4
2	2	2	2
2	2	1	4
1	2	2	8
1	1	2	6
2	2	2	2
1	1	1	1
1	2	2	8
2	1	2	7
2	2	2	2
1	1	1	1
1	2	2	8
1	1	1	1
1	2	1	3
1	1	2	6
2	1	1	5
2	2	2	2
2	2	2	2
1	1	1	1
1	2	2	8
1	2	2	8
2	2	1	4
2	1	2	7
2	1	2	7
2	2	2	2
2	2	2	2
2	2	1	4
2	2	2	2
2	2	2	2
2	2	2	2
1	2	1	3
2	2	2	2
1	2	2	8
2	2	2	2
2	2	1	4
1	2	2	8
2	2	2	2
2	2	2	2
1	1	1	1
2	2	1	4
2	2	2	2
2	2	2	2
1	2	1	3
2	2	2	2
2	2	2	2
2	2	2	2
1	2	1	3
2	2	2	2
2	2	2	2
1	2	1	3
1	2	2	8
2	2	2	2
1	1	1	1
1	1	1	1
1	2	2	8
2	2	1	4
2	2	2	2
2	1	2	7
2	1	2	7
2	1	1	5
2	2	2	2
1	2	1	3
2	1	1	5
1	2	2	8
2	2	2	2
2	2	2	2
2	1	1	5
2	2	2	2
2	2	2	2
2	2	2	2
2	1	2	7
2	2	1	4
1	2	2	8
1	2	2	8
2	2	2	2
1	2	1	3
2	2	2	2
1	2	1	3
1	2	2	8
1	2	2	8
1	2	2	8
1	1	2	6
2	2	2	2
1	2	2	8
1	2	2	8
2	2	2	2
2	2	1	4
2	2	2	2
2	2	1	4
1	2	1	3
2	2	2	2
1	1	1	1
2	2	2	2
2	2	2	2
2	2	1	4
1	2	2	8
2	2	2	2
1	2	2	8
1	2	1	3
2	2	2	2
2	2	2	2
1	2	1	3
1	2	1	3
2	2	2	2
1	2	2	8
1	2	2	8
1	2	2	8
2	2	2	2
2	2	1	4
2	2	1	4
2	2	2	2
1	2	2	8
1	2	2	8
1	2	2	8
1	2	2	8
2	2	1	4
1	2	2	8
1	1	2	6
1	1	2	6
1	2	1	3
2	2	2	2
2	2	2	2
1	2	2	8
2	2	2	2
2	2	2	2
2	2	2	2
2	2	2	2
2	2	2	2
2	2	2	2
1	2	1	3
2	2	2	2
2	2	2	2
2	2	1	4
2	2	2	2
1	2	2	8
2	2	2	2
2	2	2	2
1	2	1	3
1	2	2	8
1	2	2	8
2	2	2	2
1	1	1	1
2	2	1	4
2	2	2	2
1	2	2	8
1	2	1	3
1	2	2	8
1	1	1	1
2	1	2	7
2	2	2	2
1	2	1	3
2	2	1	4
1	2	2	8
1	2	1	3
2	2	2	2
1	2	2	8
1	2	2	8
2	2	2	2
1	1	2	6
2	2	2	2
1	2	1	3
2	2	2	2
2	2	2	2
2	2	1	4
2	2	2	2
2	2	2	2
1	2	1	3
1	2	1	3
2	2	2	2
1	2	2	8
2	2	2	2
2	2	2	2
2	2	1	4
1	1	1	1
1	2	2	8
1	2	2	8
1	2	2	8
1	2	2	8
1	2	2	8
2	2	2	2
1	2	2	8
2	2	2	2
1	2	2	8
1	2	2	8
1	2	1	3
1	2	1	3
1	2	1	3
1	2	1	3
1	2	2	8
1	2	1	3
1	2	1	3
1	1	1	1
1	2	2	8
1	1	2	7
1	2	2	8
1	1	1	1
1	2	1	3
111=1, 222=2, 112=3, 122, 4, 121=5, 211=6, 221=7, 212=8

## Sheet: Figure 4
	Summation of composite KAP cagegories among the study respondents.
Code	Description	Frequency (n=290)	Per cent (%)
111=1	Low knowledge, negative attitude, poor practice	19	6.6
222=2	High knowledge, positive attitude, good practice	110	37.9
212=8	High knowledge, negative attitude, good practice	59	20.3
112=3	Low knowledge, negative attitude, good practice	35	12.1
122=4	Low knowledge, positive attitude, good practice	28	9.7
221=7	High knowledge, positive attitude, poor practice	16	5.5
121=5	Low knowledge, positive attitude, poor practice	14	4.8
211=6	High knowledge, negative attitude, poor practice	9	3.1
					Figure 4: Summation of composite KAP categories among the study respondents.
	Figure 4: Summation of composite KAP cagegories among the study respondents.
